# Supplementary material for: Partial Nitrification and Enhanced Biological Phosphorus Removal in a Sequencing Batch Reactor Treating High-Strength Wastewater
Source: Int J Environ Res Public Health. 2022 May 6;19(9):5653. doi: 10.3390/ijerph19095653 (PMC9105176; doi:10.3390/ijerph19095653)
Supplement: Supplementary file 1 [file ijerph-19-05653-s001.zip]

Archive with 1 entries (1 files):
- ijerph-1680529-supplementary.pdf
